# Supplementary material for: Association between glycemic variability and acute kidney injury incidence in patients with cerebral infarction: an analysis of the MIMIC-IV database
Source: Front Endocrinol (Lausanne). 2025 Jun 12;16:1615051. doi: 10.3389/fendo.2025.1615051 (PMC12197931; doi:10.3389/fendo.2025.1615051)
Supplement: Supplementary Table 1 — Competing risks model analysis. Model 1 was unadjusted. Model 2 was adjusted for sex and age. Model 3 was adjusted for age; sex; white blood cell and red blood cell counts; hemoglobin, serum creatinine, blood urea nitrogen, alanine aminotransferase, aspartate aminotransferase, sodium, calcium, and chloride levels; and the presence of chronic heart failure, hypertension, diabetes, and chronic kidney disease. The lowercase letter “a” following “quartile” indicates that, according to the research method described earlier, the two groups were divided based on the 25% quartile. [file Table1.xlsx]

## Sheet: 三线表
							Categories	Model 1			Model 2			Model 3
								HR(95%CI)	Pvalue		HR(95%CI)	Pvalue		HR(95%CI)	Pvalue
							AKI incidence
							Quartilea
							Q1	Ref.			Ref.			Ref.
							Q2	1.36[95%CI 1.12-1.65]	0.002		1.29[95%CI 1.07-1.56]	0.008		1.37[95%CI 1.07-1.74]	0.012
							Q3	1.66[95%CI 1.38-2.00]	<0.001		1.53[95%CI 1.27-1.85]	<0.001		1.40[95%CI 1.09-1.80]	<0.001
							Q4	2.09[95%CI 1.74-2.51]	<0.001		1.93[95%CI 1.61-2.31]	<0.001		1.66[95%CI 1.29-2.13]	<0.001
							RRT incidence
							Quartilea
							Q1	Ref.			Ref.			Ref.
							Q2	3.58[95%CI 1.45-8.87]	0.006		3.70[95%CI 1.50-9.14]	0.005		1.32[95%CI 0.50-3.47]	0.57
							Q3	6.02[95%CI 2.53-14.31]	<0.001		6.52[95%CI 2.74-15.48]	<0.001		2.04[95%CI 0.77-5.39]	0.15
							Q4	8.25[95%CI 3.53-19.31]	<0.001		9.31[95%CI 3.98-21.77]	<0.001		2.37[95%CI 0.92-6.11]	0.075
